# Supplementary material for: Testing of Different Digestion Solutions on Tissue Samples and the Effects of Used Potassium Hydroxide Solution on Polystyrene Microspheres
Source: Toxics. 2023 Sep 19;11(9):790. doi: 10.3390/toxics11090790 (PMC10536618; doi:10.3390/toxics11090790)
Supplement: Supplementary file 1 [file toxics-11-00790-s001.zip]

Archive with 1 entries (1 files):
- toxics-2549817-supplementary.pdf
